# Supplementary material for: Development of Toehold Switches as a Novel Ribodiagnostic Method for West Nile Virus
Source: Genes (Basel). 2023 Jan 16;14(1):237. doi: 10.3390/genes14010237 (PMC9859090; doi:10.3390/genes14010237)
Supplement: Supplementary file 1 [file genes-14-00237-s001.zip]

Archive with 1 entries (1 files):
- genes-2141840-supplementary.xlsx
