# Supplementary material for: Development of Toehold Switches as a Novel Ribodiagnostic Method for West Nile Virus
Source: Genes (Basel). 2023 Jan 16;14(1):237. doi: 10.3390/genes14010237 (PMC9859090; doi:10.3390/genes14010237)
Supplement: Supplementary file 1 [file genes-14-00237-s001.zip › genes-2141840-supplementary.xlsx]

## Sheet: Supplementary table 1
Table S1 : Global collection of WNV accessions
I/N	Isolate/Strain	Length	Accession	GI number	Vector	Origin	Year
1	Lineage 1 reference sequence	11029	NC_009942.1	158516887	Unknown	Unknown	-
2	Lineage 2 reference sequence	10962	NC_001563.2	11528013	Unknown	Unknown	-
3	Isolate 2741	10975	AF206518.2	7717200	Unknown	Unknown	-
4	Strain NY99-eqhs	11029	AF260967.1	9930133	Unknown	Unknown	-
5	Strain Eg101	11029	AF260968.1	9930135	Unknown	Unknown	-
6	Strain RO97-50	11029	AF260969.1	9930137	Unknown	Unknown	-
7	Strain NY99-flamingo382-99	11029	AF196835.2	11597239	Flamingo	Unknown	-
8	Strain IS-98 STD	11029	AF481864.1	19387527	Unknown	Unknown	-
9	Strain TVP 8533	11029	AY289214.1	33948906	Unknown	Unknown	-
10	Strain Chin-01	11028	AY490240.2	46277828	Unknown	Unknown	-
11	Strain Sarafend	11057	AY688948.1	51095221	Unknown	Unknown	-
12	Strain EthAn4766	11029	AY603654.1	51318183	Unknown	Unknown	-
13	Isolate Mex03	11029	AY660002.1	55975602	Unknown	Mexico	-
14	Strain B956	11038	AY532665.1	56462533	Unknown	Unknown	-
15	Isolate 97-103	10972	AY765264.1	58702120	Unknown	Austria	-
16	Strain 385-99 Isolate 93-17B	11029	DQ066423.1	66735926	Unknown	Unknown	-
17	Strain 385-99	11029	AY842931.3	75859185	Unknown	Unknown	-
18	Isolate GA 2002 1	11029	DQ164196.1	76781551	Unknown	Unknown	2002
19	Isolate GA 2002 2	11029	DQ164197.1	76781553	Unknown	Unknown	2002
20	Isolate TX 2002 1	11029	DQ164198.1	76781555	Unknown	Unknown	2002
21	Isolate CO 2003 2	11029	DQ164203.1	76781565	Unknown	Unknown	2003
22	Isolate CO 2003 1	11029	DQ164204.1	76781567	Unknown	Unknown	2003
23	Isolate TX 2002 2	11029	DQ164205.1	76781569	Unknown	Unknown	2002
24	Isolate TX 2004 Harris 4	11029	DQ164206.1	76781571	Unknown	Unknown	2004
25	Strain NY99	11029	DQ211652.1	77166600	Unknown	Unknown	-
26	Strain TX 2002-HC	10678	DQ176637.1	77737348	Unknown	Unknown	-
27	Strain 385-99	11029	AY848697.2	77853218	Unknown	Unknown	-
28	Strain 385-99	11029	AY848695.2	77980181	Unknown	Unknown	-
29	Strain 385-99	11029	AY848696.2	83699610	Unknown	Unknown	-
30	Strain ArD76104	11038	DQ318019.1	84028432	Unknown	Unknown	-
31	Strain ArB3573	11048	DQ318020.1	84028434	Unknown	Unknown	-
32	Strain AnMg798	10866	DQ176636.2	114204695	Unknown	Madagascar	-
33	Strain 385-99	11029	EF571854.1	148009228	Unknown	Unknown	-
34	SPU116/89	11052	EF429197.1	148925297	Unknown	Unknown	-
35	SA93/01	11052	EF429198.1	148925299	Unknown	Unknown	-
36	SA381/00	11052	EF429199.1	148925301	Unknown	Unknown	-
37	H442	11051	EF429200.1	148925303	Unknown	Unknown	-
38	Strain 101	11029	EU081844.1	156144875	Unknown	Egypt	-
39	Strain 3356.2.1.1	11029	EF530047.1	156179581	Unknown	Unknown	-
40	Strain 3356K VP2	11029	EF657887.1	157094530	Unknown	Unknown	-
41	Strain OK03	10822	EU155484.1	157837410	Unknown	Unknown	-
42	Strain PTRoxo co	10979	AM404308.1	158327716	Unknown	Unknown	-
43	Strain 68856	11029	EU249803.1	166159398	Unknown	Unknown	-
44	Strain NY99	11029	FJ151394.1	208436368	Crow	Unknown	-
45	Isolate NY99 iso-1	11029	FJ411043.1	212656658	Unknown	Unknown	-
46	Strain 15217	11030	FJ483548.1	218675615	Unknown	Unknown	-
47	Strain 15803	11030	FJ483549.1	218675617	Unknown	Unknown	-
48	Strain LSU-AR01	11029	FJ527738.1	223018640	Unknown	Unknown	-
49	Strain PT5.2	10977	AJ965628.2	223634568	Unknown	Unknown	-
50	Strain FL2001	11029	GQ379156.1	261086676	Crow	Unknown	2001
51	Strain DB080718-14	11029	GQ379157.1	261086678	Unknown	Unknown	-
52	Strain ORCO0559-07	11029	GQ379158.1	261086680	Unknown	Unknown	-
53	Strain JPW080813-01	11029	GQ379159.1	261086682	Unknown	Unknown	-
54	Strain ArEq001	11029	GQ379160.1	261086684	Unknown	Unknown	-
55	Strain ArEq003	11029	GQ379161.1	261086686	Unknown	Unknown	-
56	Strain Ita09	11030	GU011992.2	268306332	Unknown	Unknown	-
57	Isolate WNV-1-BID-V4111	10617	HM488122.1	307135270	Unknown	Unknown	2006
58	Isolate WNV-1-BID-V4112	10449	HM488123.1	307135272	Unknown	Unknown	2006
59	Isolate WNV-1-BID-V4113	10622	HM488124.1	307135274	Unknown	Unknown	2006
60	Isolate 4132	11029	HQ596519.1	315259427	Unknown	New York/USA	-
61	Strain HU6365	10900	JF707789.1	335355202	Unknown	Unknown	-
62	Isolate WNV-1-BID-V5030	10692	JN819305.1	374670351	Unknown	Unknown	-
63	Isolate WNV-1-BID-V5031	10592	JN819306.1	374670353	Unknown	Unknown	-
64	Isolate WNV-1-BID-V5032	10584	JN819307.1	374670355	Unknown	Unknown	-
65	Isolate WNV-1-BID-V5036	10464	JN819309.1	374670359	Unknown	Unknown	-
66	Isolate WNV-1-BID-V5037	10581	JN819310.1	374670361	Unknown	Unknown	-
67	Isolate WNV-1-BID-V5038	10451	JN819311.1	374670363	Unknown	Unknown	-
68	Isolate WNV-1-BID-V5039	10584	JN819312.1	374670365	Unknown	Unknown	-
69	Isolate WNV-1-BID-V5040	10436	JN819313.1	374670367	Unknown	Unknown	-
70	Isolate WNV-1-BID-V5042	10583	JN819315.1	374670371	Unknown	Unknown	-
71	Isolate WNV-1-BID-V5043	10584	JN819316.1	374670373	Unknown	Unknown	-
72	Isolate WNV-1-BID-V5044	10594	JN819317.1	374670375	Unknown	Unknown	-
73	Isolate WNV-1-BID-V5045	10584	JN819318.1	374670377	Unknown	Unknown	-
74	Isolate WNV-1-BID-V5047	10380	JN819319.1	374670379	Unknown	Unknown	-
75	Isolate WNV-1-BID-V5048	10414	JN819320.1	374670381	Unknown	Unknown	-
76	Isolate WNV-1-BID-V5051	10584	JN819321.1	374670383	Unknown	Unknown	-
77	Isolate WNV-1-BID-V5050	10488	JN819323.1	374670387	Unknown	Unknown	-
78	Isolate WNV-1-BID-V5052	10588	JN819324.1	374670389	Unknown	Unknown	-
79	Strain HS101_08	11042	JN393308.1	395758616	Unknown	Unknown	-
80	Strain LEIV-72Az	10942	JX041628.1	397770635	Unknown	Unknown	-
81	Strain LEIV-1628Az	10898	JX041629.1	397770637	Unknown	Unknown	-
82	Strain LEIV-1640Az	10810	JX041630.1	397770639	Unknown	Unknown	-
83	Strain LEIV-3266Ukr	10820	JX041631.1	397770641	Unknown	Unknown	-
84	Strain Ig2266	10900	JX041632.1	397770643	Unknown	Unknown	-
85	Strain Ast-986	10998	JX041634.1	397770647	Unknown	Unknown	-
86	Strain T-1304	10845	JX070655.1	397790878	Unknown	Unknown	-
87	Strain Italy/2011/Livenza	10714	JQ928174.1	399764449	Unknown	Livenza/Itally	2011
88	Strain Italy/2011/Piave	10477	JQ928175.1	399764451	Unknown	Piave/Italy	2011
89	Strain Italy/2012/Livenza/31.1	10736	JX556213.1	403318320	Unknown	Livenza/Itally	2012
90	Strain NY-99	11029	KC407666.1	471272471	Unknown	Unknown	-
91	Strain ABB-B13	11029	KC407667.1	471272473	Unknown	Unknown	-
92	Strain XJ11129	11029	JX442279.1	507721700	Unknown	Unknown	-
93	Strain Italy/2012/Livenza/37.1	10781	KC954092.1	529274235	Unknown	Livenza/Itally	2012
94	Strain Italy/2009/FIN	11030	KF234080.1	544586266	Unknown	Italy	2009
95	Strain Austria/2008_gh	10998	KF179640.1	550822491	Unknown	Austria	2008
96	Strain Italy/2013/Rovigo/32.1	10998	KF588365.1	551681910	Unknown	Rovigo/Italy	2013
97	Strain 578	11028	KC496015.1	558507174	Unknown	Unknown	-
98	Strain Novi Sad	11028	KC496016.1	558507176	Unknown	Unknown	2010
99	Strain Italy/2013/Rovigo/34.1	11013	KF647248.1	563257335	Unknown	Rovigo/Italy	2013
100	Strain Italy/2013/Rovigo/33.2	10986	KF647249.1	563257337	Unknown	Rovigo/Italy	2013
101	Strain Italy/2013/Rovigo/33.1	11013	KF647250.1	563257339	Unknown	Rovigo/Italy	2013
102	Strain Italy/2013/Padova/34.1	10994	KF647251.1	563257341	Unknown	Padova/Italy	2013
103	Strain Italy/2013/Rovigo/35.1	10974	KF647252.1	563257343	Unknown	Rovigo/Italy	2013
104	Strain Italy/2013/Livenza/35.1	10483	KF647253.1	563257345	Unknown	Livenza/Itally	2013
105	Strain AZ10-91	11008	KF704147.1	582987582	Unknown	Unknown	-
106	Strain AZ10-581	11017	KF704153.1	582987584	Unknown	Unknown	-
107	Strain AZ10-892	11024	KF704158.1	582987586	Unknown	Unknown	-
108	Strain Cz 13-104	11018	KM203860.1	672238753	Unknown	Unknown	-
109	Strain Cz 13-329	11018	KM203861.1	672238755	Unknown	Unknown	-
110	Strain Cz 13-479	11018	KM203862.1	672238757	Unknown	Unknown	-
111	Strain Cz 13-502	11018	KM203863.1	672238759	Unknown	Unknown	-
112	Strain BD-AUT	11028	KM659876.1	719549304	Unknown	Unknown	-
113	Strain T2	11026	KJ958922.1	756558154	Unknown	Unknown	-
114	Strain Italy/2014/Pavia1	10994	KP789953.1	764700706	Unknown	Pavia1/Italy	2014
115	Strain Italy/2014/Cremona2	11000	KP789954.1	764700708	Unknown	Cremona/Italy	2014
116	Strain Italy/2014/Verona/35.1	10995	KP789955.1	764700710	Unknown	Verona/Italy	2014
117	Strain Italy/2014/Verona/35.2	10938	KP789956.1	764700712	Unknown	Verona/Italy	2014
118	Strain Italy/2014/Cremona4	10999	KP789957.1	764700714	Unknown	Cremona/Italy	2014
119	Strain Italy/2014/Pavia5	11000	KP789958.1	764700716	Unknown	Pavia/Italy	2014
120	Strain Italy/2014/Pavia4	10947	KP789959.1	764700718	Unknown	Pavia/Italy	2014
121	Strain Italy/2013/Mantova/36.1	10949	KP789960.1	764700720	Unknown	Mantova/Italy	2013
122	Strain blood donor/Vienna/2014	10988	KP109691.1	821287516	Unknown	Vienna	2014
123	Strain Cx. pipiens/Vienna/2014	10988	KP109692.1	821287518	Unknown	Vienna	2014
124	Isolate 792/14	10983	KT207791.1	918463941	Unknown	Unknown	-
125	Isolate 1270/14	10995	KT207792.1	918463943	Unknown	Unknown	-
126	Isolate 68856-ICDC-4	11029	KT163243.1	930277296	Unknown	Unknown	-
127	Isolate FtC-3699	11029	KR868734.1	941507642	Unknown	Unknown	-
128	Strain 2014/hun	10966	KT359349.1	998632726	Unknown	Unknown	2014
129	Strain Bulgaria/2015/Sofia	10983	KU206781.1	1043241857	Unknown	Sofia/Bulgaria	2015
130	Strain WNV-1/Culex/USA/06290429/2006	10787	KX547164.1	1047886554	Culex	USA	2006
131	Strain WNV-1/Cyanocitta cristata /USA/05002201/2005	10787	KX547165.1	1047886558	Cyanocitta cristata	USA	2005
132	Strain WNV-1/Equus caballus/USA/030A0025/2003	10787	KX547166.1	1047886562	Equus caballus	USA	2003
133	Strain WNV-1/Culiseta sp./USA/13330613/2013	10787	KX547167.1	1047886566	Culiseta sp.	USA	2013
134	Strain WNV-1/Carpodacus mexicanus/USA/12VER00006/2012	10787	KX547168.1	1047886570	Carpodacus mexicanus	USA	2012
135	Strain WNV-1/Culiseta sp./USA/15370625/2015	10787	KX547169.1	1047886574	Culiseta sp.	USA	2015
136	Strain WNV-1/Culiseta sp./USA/39030203/2003	10787	KX547170.1	1047886578	Culiseta sp.	USA	2003
137	Strain WNV-1/Culiseta sp./USA/11320172/2011	10787	KX547171.1	1047886582	Culiseta sp.	USA	2011
138	Strain WNV-1/Corvus ossifragus/USA/09VER00453/2009	10787	KX547172.1	1047886586	Corvus ossifragus	USA	2009
139	Strain WNV-1/Corvus brachyrhynchos/USA/05002179/2005	10787	KX547173.1	1047886590	Corvus brachyrhynchos	USA	2005
140	Strain WNV-1/Culex sp./USA/13590276/2013	10787	KX547174.1	1047886594	Culex sp.	USA	2013
141	Strain WNV-1/Culex/USA/08510292/2008	10787	KX547175.1	1047886598	Culex	USA	2008
142	Strain WNV-1/Culex/USA/33030510/2003	10787	KX547176.1	1047886602	Culex	USA	2003
143	Strain WNV-1/Culiseta sp./USA/34030256/2003	10787	KX547178.1	1047886607	Culiseta sp.	USA	2003
144	Strain WNV-1/Corvus brachyrhynchos/USA/02002614/2002	10787	KX547179.1	1047886611	Corvus brachyrhynchos	USA	2002
145	Strain WNV-1/Corvus brachyrhynchos/USA/06VER01616/2006	10787	KX547180.1	1047886615	Corvus brachyrhynchos	USA	2006
146	Strain WNV-1/Cyanocitta cristata /USA/0303365/2003	10786	KX547181.1	1047886619	Cyanocitta cristata	USA	2003
147	Strain WNV-1/Culex/USA/38020040/2002	10787	KX547182.1	1047886623	Culex	USA	2002
148	Strain WNV-1/Culex/USA/08590259/2008	10787	KX547183.1	1047886627	Culex	USA	2008
149	Strain WNV-1/Culex/USA/13330600/2013	10785	KX547184.1	1047886631	Culex	USA	2013
150	Strain WNV-1/Culex/USA/12141417/2012	10787	KX547185.1	1047886635	Culex	USA	2012
151	Strain WNV-1/Culex/USA/08290104/2008	10787	KX547186.1	1047886639	Culex	USA	2008
152	Strain WNV-1/Corvus brachyrhynchos/USA/08VER00901/2008	10787	KX547187.1	1047886643	Corvus brachyrhynchos	USA	2008
153	Strain WNV-1/Culex/USA/34030151/2003	10787	KX547188.1	1047886647	Culex	USA	2003
154	Strain WNV-1/Culex/USA/34020074/2002	10787	KX547189.1	1047886651	Culex	USA	2002
155	Strain WNV-1/Culex/USA/13290287/2013	10779	KX547190.1	1047886655	Culex	USA	2013
156	Strain WNV-1/Culex/USA/08130043/2008	10787	KX547191.1	1047886659	Culex	USA	2008
157	Strain WNV-1/Culiseta sp./USA/11320234/2011	10787	KX547192.1	1047886663	Culiseta sp.	USA	2011
158	Strain WNV-1/Culex/USA/42050140/2005	10787	KX547193.1	1047886667	Culex	USA	2005
159	Strain WNV-1/Corvus brachyrhynchos/USA/02003938/2002	10787	KX547194.1	1047886671	Corvus brachyrhynchos	USA	2002
160	Strain WNV-1/Corvus brachyrhynchos/USA/07VER01348/2007	10787	KX547195.1	1047886675	Corvus brachyrhynchos	USA	2007
161	Strain WNV-1/Culex/USA/13290644/2013	10787	KX547196.1	1047886679	Culex	USA	2013
162	Strain WNV-1/Corvus brachyrhynchos/USA/04001932/2004	10787	KX547197.1	1047886683	Corvus brachyrhynchos	USA	2004
163	Strain WNV-1/Culiseta sp./USA/12330508/2012	10786	KX547198.1	1047886687	Culiseta sp.	USA	2012
164	Strain WNV-1/Culex/USA/31050126/2005	10787	KX547199.1	1047886691	Culex	USA	2005
165	Strain WNV-1/Culex/USA/12350169/2012	10787	KX547200.1	1047886695	Culex	USA	2012
166	Strain WNV-1/Aedes sp./USA/12290391/2012	10787	KX547201.1	1047886699	Aedes sp.	USA	2012
167	Strain WNV-1/Larus delawarensis/USA/04002864/2004	10787	KX547202.1	1047886703	Larus delawarensis	USA	2004
168	Strain WNV-1/Culex/USA/10020009/2001	10787	KX547203.1	1047886707	Culex	USA	2001
169	Strain WNV-1/Corvus brachyrhynchos/USA/02003553/2002	10787	KX547204.1	1047886711	Corvus brachyrhynchos	USA	2002
170	Strain WNV-1/Culex/USA/35050174/2005	10787	KX547205.1	1047886715	Culex	USA	2005
171	Strain WNV-1/Culiseta sp./USA/15060096/2015	10787	KX547206.1	1047886719	Culiseta sp.	USA	2015
172	Strain WNV-1/Corvus brachyrhynchos/USA/02002691/2002	10787	KX547207.1	1047886723	Corvus brachyrhynchos	USA	2002
173	Strain WNV-1/Culex/USA/07130034/2007	10787	KX547208.1	1047886727	Culex	USA	2007
174	Strain WNV-1/Corvus brachyrhynchos/USA/06VER01926/2006	10787	KX547209.1	1047886731	Corvus brachyrhynchos	USA	2006
175	Strain WNV-1/Culex/USA/34010017/2001	10787	KX547210.1	1047886735	Culex	USA	2001
176	Strain WNV-1/Corvus brachyrhynchos/USA/06VER01703/2006	10787	KX547211.1	1047886739	Corvus brachyrhynchos	USA	2006
177	Strain WNV-1/Culex/USA/42030017/2003	10787	KX547212.1	1047886743	Culex	USA	2003
178	Strain WNV-1/Cyanocitta cristata /USA/02003715/2002	10787	KX547213.1	1047886747	Cyanocitta cristata	USA	2002
179	Strain WNV-1/Corvus brachyrhynchos/USA/09VER0477/2009	10787	KX547214.1	1047886751	Corvus brachyrhynchos	USA	2009
180	Strain WNV-1/Culex/USA/06310102/2006	10781	KX547215.1	1047886755	Culex	USA	2006
181	Strain WNV-1/Culex/USA/11430616/2011	10787	KX547216.1	1047886759	Culex	USA	2011
182	Strain WNV-1/Colaptes auratus/USA/05002502/2005	10787	KX547217.1	1047886763	Colaptes auratus	USA	2005
183	Strain WNV-1/Culex/USA/33030414/2003	10787	KX547218.1	1047886767	Culex	USA	2003
184	Strain WNV-1/Culex/USA/07130099/2007	10787	KX547219.1	1047886771	Culex	USA	2007
185	Strain WNV-1/Coquillettidia sp./USA/11511187/2011	10787	KX547220.1	1047886775	Coquillettidia sp.	USA	2011
186	Strain WNV-1/Culex/USA/14290836/2014	10787	KX547221.1	1047886779	Culex	USA	2014
187	Strain WNV-1/Aedes sp./USA/12290273/2012	10786	KX547222.1	1047886783	Aedes sp.	USA	2012
188	Strain WNV-1/Corvus brachyrhynchos/USA/05002483/2005	10787	KX547223.1	1047886787	Corvus brachyrhynchos	USA	2005
189	Strain WNV-1/Culex/USA/06430501/2006	10787	KX547224.1	1047886791	Culex	USA	2006
190	Strain WNV-1/Culex/USA/10430498/2010	10787	KX547225.1	1047886795	Culex	USA	2010
191	Strain WNV-1/Culex/USA/07330345/2007	10787	KX547226.1	1047886799	Culex	USA	2007
192	Strain WNV-1/Culex/USA/11141526/2011	10787	KX547227.1	1047886803	Culex	USA	2011
193	Strain WNV-1/Cyanocitta cristata /USA/06VER01554/2006	10787	KX547229.1	1047886811	Cyanocitta cristata	USA	2006
194	Strain WNV-1/Culex/USA/39020158/2002	10787	KX547230.1	1047886815	Culex	USA	2002
195	Strain WNV-1/Culex/USA/07590273/2007	10787	KX547231.1	1047886819	Culex	USA	2007
196	Strain WNV-1/Passer domesticus/USA/04002641/2004	10787	KX547232.1	1047886823	Passer domesticus	USA	2004
197	Strain WNV-1/Quiscalus quiscula/USA/07VER01075/2007	10787	KX547233.1	1047886827	Quiscalus quiscula	USA	2007
198	Strain WNV-1/Culex/USA/12590094/2012	10787	KX547234.1	1047886831	Culex	USA	2012
199	Strain WNV-1/Culex sp./USA/15350183/2015	10787	KX547235.1	1047886835	Culex sp.	USA	2015
200	Strain WNV-1/Aedes sp./USA/11330626/2011	10787	KX547236.1	1047886839	Aedes sp.	USA	2011
201	Strain WNV-1/Corvus brachyrhynchos/USA/04002395/2004	10788	KX547237.1	1047886843	Corvus brachyrhynchos	USA	2004
202	Strain WNV-1/Corvus brachyrhynchos/USA/02002907/2002	10787	KX547238.1	1047886847	Corvus brachyrhynchos	USA	2002
203	Strain WNV-1/Culiseta sp./USA/35030296/2003	10787	KX547239.1	1047886851	Culiseta sp.	USA	2003
204	Strain WNV-1/Culex/USA/08590411/2008	10787	KX547240.1	1047886855	Culex	USA	2008
205	Strain WNV-1/Culex/USA/38030098/2003	10787	KX547241.1	1047886859	Culex	USA	2003
206	Strain WNV-1/Culex/USA/10590192/2010	10787	KX547242.1	1047886863	Culex	USA	2010
207	Strain WNV-1/Corvus brachyrhynchos/USA/06VER01527/2006	10787	KX547243.1	1047886867	Corvus brachyrhynchos	USA	2006
208	Strain WNV-1/Corvus brachyrhynchos/USA/0303250/2003	10787	KX547244.1	1047886871	Corvus brachyrhynchos	USA	2003
209	Strain WNV-1/Culex/USA/38020084/2002	10787	KX547245.1	1047886875	Culex	USA	2002
210	Strain WNV-1/Corvus brachyrhynchos/USA/02003576/2002	10787	KX547246.1	1047886879	Corvus brachyrhynchos	USA	2002
211	Strain WNV-1/Culex/USA/34020093/2002	10787	KX547247.1	1047886883	Culex	USA	2002
212	Strain WNV-1/Culex/USA/40030023/2003	10787	KX547248.1	1047886887	Culex	USA	2003
213	Strain WNV-1/Quiscalus quiscula/USA/04002728/2004	10787	KX547249.1	1047886891	Quiscalus quiscula	USA	2004
214	Strain WNV-1/Corvus brachyrhynchos/USA/06VER01163/2006	10787	KX547250.1	1047886895	Corvus brachyrhynchos	USA	2006
215	Strain WNV-1/Culex/USA/30020394/2002	10787	KX547251.1	1047886899	Culex	USA	2002
216	Strain WNV-1/Culiseta sp./USA/36020219/2002	10787	KX547252.1	1047886903	Culiseta sp.	USA	2002
217	Strain WNV-1/Corvus brachyrhynchos/USA/04000667/2004	10787	KX547253.1	1047886907	Corvus brachyrhynchos	USA	2004
218	Strain WNV-1/Culex/USA/13510557/2013	10787	KX547254.1	1047886911	Culex	USA	2013
219	Strain WNV-1/Culiseta sp./USA/11370544/2011	10787	KX547255.1	1047886915	Culiseta sp.	USA	2011
220	Strain WNV-1/Culex/USA/34040005/2004	10787	KX547256.1	1047886919	Culex	USA	2004
221	Strain WNV-1/Culex/USA/07141530/2007	10787	KX547257.1	1047886923	Culex	USA	2007
222	Strain WNV-1/Corvus brachyrhynchos/USA/06VER01817/2006	10787	KX547258.1	1047886927	Corvus brachyrhynchos	USA	2006
223	Strain WNV-1/Cyanocitta cristata /USA/05001857/2005	10787	KX547259.1	1047886931	Cyanocitta cristata	USA	2005
224	Strain WNV-1/Corvus brachyrhynchos/USA/06VER01316/2006	10787	KX547260.1	1047886935	Corvus brachyrhynchos	USA	2006
225	Strain WNV-1/Passer domesticus/USA/02003630/2002	10787	KX547261.1	1047886939	Passer domesticus	USA	2002
226	Strain WNV-1/Corvus brachyrhynchos/USA/04001531/2005	10787	KX547262.1	1047886943	Corvus brachyrhynchos	USA	2005
227	Strain WNV-1/Cardinalis cardinalis/USA/02003571/2002	10787	KX547263.1	1047886947	Cardinalis cardinalis	USA	2002
228	Strain WNV-1/Corvus brachyrhynchos/USA/04002394/2004	10787	KX547264.1	1047886951	Corvus brachyrhynchos	USA	2004
229	Strain WNV-1/Cyanocitta cristata /USA/09VER00485/2009	10787	KX547265.1	1047886955	Cyanocitta cristata	USA	2009
230	Strain WNV-1/Culex/USA/33020055/2002	10787	KX547266.1	1047886959	Culex	USA	2002
231	Strain WNV-1/Cyanocitta cristata /USA/0303399/2003	10787	KX547267.1	1047886963	Cyanocitta cristata	USA	2003
232	Strain WNV-1/Culex/USA/06290326/2006	10787	KX547268.1	1047886967	Culex	USA	2006
233	Strain WNV-1/Culiseta sp./USA/13370600/2013	10787	KX547269.1	1047886971	Culiseta sp.	USA	2013
234	Strain WNV-1/Corvus brachyrhynchos/USA/06VER01429/2006	10787	KX547270.1	1047886975	Corvus brachyrhynchos	USA	2006
235	Strain WNV-1/Cyanocitta cristata /USA/06VER01310/2006	10787	KX547271.1	1047886979	Cyanocitta cristata	USA	2006
236	Strain WNV-1/Culex/USA/33010110/2001	10787	KX547272.1	1047886983	Culex	USA	2001
237	Strain WNV-1/Culex/USA/06141217/2006	10787	KX547273.1	1047886987	Culex	USA	2006
238	Strain WNV-1/Culiseta sp./USA/13260223/2013	10787	KX547274.1	1047886991	Culiseta sp.	USA	2013
239	Strain WNV-1/Cyanocitta cristata /USA/04002656/2004	10787	KX547275.1	1047886995	Cyanocitta cristata	USA	2004
240	Strain WNV-1/Culex/USA/11141252/2011	10787	KX547276.1	1047886999	Culex	USA	2011
241	Strain WNV-1/Culex/USA/40040004/2004	10787	KX547277.1	1047887003	Culex	USA	2004
242	Strain WNV-1/Corvus brachyrhynchos/USA/12VER00004/2012	10787	KX547278.1	1047887007	Corvus brachyrhynchos	USA	2012
243	Strain WNV-1/Culex/USA/10510430/2010	10787	KX547279.1	1047887011	Culex	USA	2010
244	Strain WNV-1/Culiseta sp./USA/12370627/2012	10787	KX547280.1	1047887015	Culiseta sp.	USA	2012
245	Strain WNV-1/Corvus brachyrhynchos/USA/04000736/2004	10787	KX547281.1	1047887019	Corvus brachyrhynchos	USA	2004
246	Strain WNV-1/Cyanocitta cristata /USA/04002668/2004	10786	KX547282.1	1047887023	Cyanocitta cristata	USA	2004
247	Strain WNV-1/Aedes sp./USA/12290738/2012	10787	KX547283.1	1047887027	Aedes sp.	USA	2012
248	Strain WNV-1/Culex/USA/08310015/2008	10787	KX547284.1	1047887031	Culex	USA	2008
249	Strain WNV-1/Corvus brachyrhynchos/USA/04002516/2004	10787	KX547285.1	1047887035	Corvus brachyrhynchos	USA	2004
250	Strain WNV-1/Culiseta sp./USA/15060202/2015	10785	KX547286.1	1047887039	Culiseta sp.	USA	2015
251	Strain WNV-1/Passer domesticus/USA/03003429/2003	10787	KX547287.1	1047887043	Passer domesticus	USA	2003
252	Strain WNV-1/Corvus brachyrhynchos/USA/03003697/2003	10787	KX547288.1	1047887047	Corvus brachyrhynchos	USA	2003
253	Strain WNV-1/Corvus brachyrhynchos/USA/05002478/2005	10787	KX547289.1	1047887051	Corvus brachyrhynchos	USA	2005
254	Strain WNV-1/Corvus brachyrhynchos/USA/07VER01034/2007	10787	KX547290.1	1047887055	Corvus brachyrhynchos	USA	2007
255	Strain WNV-1/Culiseta sp./USA/12330489/2012	10787	KX547291.1	1047887059	Culiseta sp.	USA	2012
256	Strain WNV-1/Culex/USA/09511300/2009	10787	KX547292.1	1047887063	Culex	USA	2009
257	Strain WNV-1/Culiseta sp./USA/11370380/2011	10787	KX547293.1	1047887067	Culiseta sp.	USA	2011
258	Strain WNV-1/Culex/USA/11290445/2011	10787	KX547295.1	1047887075	Culex	USA	2011
259	Strain WNV-1/Corvus brachyrhynchos/USA/04000525/2004	10787	KX547296.1	1047887079	Corvus brachyrhynchos	USA	2004
260	Strain WNV-1/Corvus brachyrhynchos/USA/07VER00993/2007	10784	KX547297.1	1047887083	Corvus brachyrhynchos	USA	2007
261	Strain WNV-1/Culex/USA/33040199/2004	10787	KX547298.1	1047887087	Culex	USA	2004
262	Strain WNV-1/Corvus brachyrhynchos/USA/02003256/2002	10787	KX547299.1	1047887091	Corvus brachyrhynchos	USA	2002
263	Strain WNV-1/Corvus brachyrhynchos/USA/09VER00470/2009	10787	KX547300.1	1047887095	Corvus brachyrhynchos	USA	2009
264	Strain WNV-1/Culiseta sp./USA/37020269/2002	10787	KX547301.1	1047887099	Culiseta sp.	USA	2002
265	Strain WNV-1/Corvus brachyrhynchos/USA/04002250/2004	10787	KX547302.1	1047887103	Corvus brachyrhynchos	USA	2004
266	Strain WNV-1/Culex/USA/32050459/2005	10787	KX547303.1	1047887107	Culex	USA	2005
267	Strain WNV-1/Corvus brachyrhynchos/USA/04002896/2004	10787	KX547304.1	1047887111	Corvus brachyrhynchos	USA	2004
268	Strain WNV-1/Corvus brachyrhynchos/USA/02003204/2002	10786	KX547305.1	1047887115	Corvus brachyrhynchos	USA	2002
269	Strain WNV-1/Culex/USA/09590561/2009	10787	KX547306.1	1047887119	Culex	USA	2009
270	Strain WNV-1/Cyanocitta cristata /USA/05001973/2005	10787	KX547307.1	1047887123	Cyanocitta cristata	USA	2005
271	Strain WNV-1/Cyanocitta cristata /USA/04002880/2004	10787	KX547308.1	1047887127	Cyanocitta cristata	USA	2004
272	Strain WNV-1/Corvus brachyrhynchos/USA/08VER00876/2008	10784	KX547309.1	1047887131	Corvus brachyrhynchos	USA	2008
273	Strain WNV-1/Culex/USA/35030513/2003	10787	KX547310.1	1047887135	Culex	USA	2003
274	Strain WNV-1/Sciurus carolinensis/USA/03002859/2003	10787	KX547311.1	1047887139	Sciurus carolinensis	USA	2003
275	Strain WNV-1/Corvus brachyrhynchos/USA/04000590/2004	10787	KX547312.1	1047887143	Corvus brachyrhynchos	USA	2004
276	Strain WNV-1/Corvus brachyrhynchos/USA/04002252/2004	10787	KX547313.1	1047887147	Corvus brachyrhynchos	USA	2004
277	Strain WNV-1/Culex/USA/40020032/2002	10787	KX547314.1	1047887151	Culex	USA	2002
278	Strain WNV-1/Culex/USA/12290696/2012	10787	KX547315.1	1047887155	Culex	USA	2012
279	Strain WNV-1/Culex/USA/37010252/2001	10787	KX547316.1	1047887159	Culex	USA	2001
280	Strain WNV-1/Corvus brachyrhynchos/USA/04001733/2004	10787	KX547317.1	1047887163	Corvus brachyrhynchos	USA	2004
281	Strain WNV-1/Cyanocitta cristata /USA/06VER01441/2006	10787	KX547318.1	1047887167	Cyanocitta cristata	USA	2006
282	Strain WNV-1/Corvus brachyrhynchos/USA/09VER0475/2009	10787	KX547319.1	1047887171	Corvus brachyrhynchos	USA	2009
283	Strain WNV-1/Cyanocitta cristata /USA/02003823/2002	10787	KX547320.1	1047887175	Cyanocitta cristata	USA	2002
284	Strain WNV-1/Baeolophus bicolor/USA/05002245/2005	10787	KX547321.1	1047887179	Baeolophus bicolor	USA	2005
285	Strain WNV-1/Culiseta sp./USA/34030445/2003	10787	KX547322.1	1047887183	Culiseta sp.	USA	2003
286	Strain WNV-1/Culex sp./USA/13590319/2013	10787	KX547323.1	1047887187	Culex sp.	USA	2013
287	Strain WNV-1/Culiseta sp./USA/13370539/2013	10787	KX547324.1	1047887191	Culiseta sp.	USA	2013
288	Strain WNV-1/Culiseta sp./USA/11330647/2011	10787	KX547325.1	1047887195	Culiseta sp.	USA	2011
289	Strain WNV-1/Culex/USA/07290250/2007	10787	KX547326.1	1047887199	Culex	USA	2007
290	Strain WNV-1/Corvus brachyrhynchos/USA/06VER01531/2006	10787	KX547327.1	1047887203	Corvus brachyrhynchos	USA	2006
291	Strain WNV-1/Culex/USA/13430104/2013	10787	KX547328.1	1047887207	Culex	USA	2013
292	Strain WNV-1/Cyanocitta cristata /USA/07VER01198/2007	10787	KX547329.1	1047887211	Cyanocitta cristata	USA	2007
293	Strain WNV-1/Culex/USA/13141565/2013	10787	KX547330.1	1047887215	Culex	USA	2013
294	Strain WNV-1/Cyanocitta cristata /USA/02003933/2002	10787	KX547331.1	1047887219	Cyanocitta cristata	USA	2002
295	Strain WNV-1/Corvus brachyrhynchos/USA/05001972/2005	10787	KX547332.1	1047887223	Corvus brachyrhynchos	USA	2005
296	Strain WNV-1/Culex/USA/13511447/2013	10787	KX547333.1	1047887227	Culex	USA	2013
297	Strain WNV-1/Culex/USA/12141058/2012	10787	KX547334.1	1047887231	Culex	USA	2012
298	Strain WNV-1/Culex/USA/08141297/2008	10787	KX547335.1	1047887235	Culex	USA	2008
299	Strain WNV-1/Corvus brachyrhynchos/USA/02003518/2002	10787	KX547336.1	1047887239	Corvus brachyrhynchos	USA	2002
300	Strain WNV-1/Culex/USA/12430655/2012	10787	KX547337.1	1047887243	Culex	USA	2012
301	Strain WNV-1/Corvus brachyrhynchos/USA/05002213/2005	10787	KX547338.1	1047887247	Corvus brachyrhynchos	USA	2005
302	Strain WNV-1/Cyanocitta cristata /USA/07VER01254/2007	10787	KX547339.1	1047887251	Cyanocitta cristata	USA	2007
303	Strain WNV-1/Culex sp./USA/12350170/2012	10787	KX547340.1	1047887255	Culex sp.	USA	2012
304	Strain WNV-1/Corvus brachyrhynchos/USA/04000130/2005	10787	KX547341.1	1047887259	Corvus brachyrhynchos	USA	2005
305	Strain WNV-1/Culex/USA/06350178/2006	10787	KX547342.1	1047887263	Culex	USA	2006
306	Strain WNV-1/Aedes sp./USA/12140066/2012	10787	KX547343.1	1047887267	Aedes sp.	USA	2012
307	Strain WNV-1/Culiseta sp./USA/13370388/2013	10787	KX547344.1	1047887271	Culiseta sp.	USA	2013
308	Strain WNV-1/Corvus brachyrhynchos/USA/04002416/2004	10787	KX547345.1	1047887275	Corvus brachyrhynchos	USA	2004
309	Strain WNV-1/Corvus brachyrhynchos/USA/04000920/2004	10787	KX547346.1	1047887279	Corvus brachyrhynchos	USA	2004
310	Strain WNV-1/Corvus brachyrhynchos/USA/04001829/2005	10787	KX547347.1	1047887283	Corvus brachyrhynchos	USA	2005
311	Strain WNV-1/Culex/USA/09430366/2009	10787	KX547348.1	1047887287	Culex	USA	2009
312	Strain WNV-1/Culex/USA/06590429/2006	10787	KX547349.1	1047887291	Culex	USA	2006
313	Strain WNV-1/Culex/USA/06430244/2006	10787	KX547350.1	1047887295	Culex	USA	2006
314	Strain WNV-1/Culex/USA/33040121/2004	10787	KX547351.1	1047887299	Culex	USA	2004
315	Strain WNV-1/Culex/USA/08350142/2008	10787	KX547352.1	1047887303	Culex	USA	2008
316	Strain WNV-1/Culex/USA/29000190/2000	10787	KX547353.1	1047887307	Culex	USA	2000
317	Strain WNV-1/Corvus brachyrhynchos/USA/03003244/2003	10787	KX547354.1	1047887311	Corvus brachyrhynchos	USA	2003
318	Strain WNV-1/Cyanocitta cristata /USA/05002196/2005	10787	KX547355.1	1047887315	Cyanocitta cristata	USA	2005
319	Strain WNV-1/Culiseta sp./USA/12370513/2012	10787	KX547356.1	1047887319	Culiseta sp.	USA	2012
320	Strain WNV-1/Culex/USA/07510530/2007	10787	KX547357.1	1047887323	Culex	USA	2007
321	Strain WNV-1/Culex/USA/13430625/2013	10787	KX547358.1	1047887327	Culex	USA	2013
322	Strain WNV-1/Corvus brachyrhynchos/USA/06VER01340/2006	10787	KX547359.1	1047887331	Corvus brachyrhynchos	USA	2006
323	Strain WNV-1/Corvus brachyrhynchos/USA/04002235/2005	10787	KX547360.1	1047887335	Corvus brachyrhynchos	USA	2005
324	Strain WNV-1/Culex/USA/10511206/2010	10787	KX547361.1	1047887339	Culex	USA	2010
325	Strain WNV-1/Culex/USA/37050279/2005	10787	KX547362.1	1047887343	Culex	USA	2005
326	Strain WNV-1/Culex/USA/33030435/2003	10787	KX547363.1	1047887347	Culex	USA	2003
327	Strain WNV-1/Aedes sp./USA/38020219/2002	10787	KX547364.1	1047887351	Aedes sp.	USA	2002
328	Strain WNV-1/Cyanocitta cristata /USA/08VER00797/2008	10787	KX547365.1	1047887355	Cyanocitta cristata	USA	2008
329	Strain WNV-1/Carpodacus mexicanus/USA/05001866/2005	10787	KX547366.1	1047887359	Carpodacus mexicanus	USA	2005
330	Strain WNV-1/Passer domesticus/USA/06VER01107/2006	10788	KX547367.1	1047887363	Passer domesticus	USA	2006
331	Strain WNV-1/Culex/USA/09430449/2009	10787	KX547368.1	1047887367	Culex	USA	2009
332	Strain WNV-1/Culex/USA/11590416/2011	10787	KX547369.1	1047887371	Culex	USA	2011
333	Strain WNV-1/Culex/USA/36050191/2005	10787	KX547370.1	1047887375	Culex	USA	2005
334	Strain WNV-1/Corvus brachyrhynchos/USA/07VER01268/2007	10787	KX547371.1	1047887379	Corvus brachyrhynchos	USA	2007
335	Strain WNV-1/Corvus brachyrhynchos/USA/09VER00422/2009	10787	KX547372.1	1047887383	Corvus brachyrhynchos	USA	2009
336	Strain WNV-1/Corvus brachyrhynchos/USA/09VER0550/2009	10787	KX547373.1	1047887387	Corvus brachyrhynchos	USA	2009
337	Strain WNV-1/Culex/USA/36020018/2002	10787	KX547374.1	1047887391	Culex	USA	2002
338	Strain WNV-1/Culiseta sp./USA/11370508/2011	10787	KX547375.1	1047887395	Culiseta sp.	USA	2011
339	Strain WNV-1/Culex/USA/10140687/2010	10787	KX547376.1	1047887399	Culex	USA	2010
340	Strain WNV-1/Culex/USA/31050047/2005	10787	KX547377.1	1047887403	Culex	USA	2005
341	Strain WNV-1/Culex/USA/38020161/2002	10787	KX547378.1	1047887407	Culex	USA	2002
342	Strain WNV-1/Culex/USA/41040075/2004	10788	KX547379.1	1047887411	Culex	USA	2004
343	Strain WNV-1/Culex/USA/12140004/2012	10787	KX547380.1	1047887415	Culex	USA	2012
344	Strain WNV-1/Cyanocitta cristata /USA/03003401/2003	10787	KX547381.1	1047887419	Cyanocitta cristata	USA	2003
345	Strain WNV-1/Cyanocitta cristata /USA/07VER01098/2007	10787	KX547382.1	1047887423	Cyanocitta cristata	USA	2007
346	Strain WNV-1/Carpodacus mexicanus/USA/06VER01238/2006	10787	KX547384.1	1047887431	Carpodacus mexicanus	USA	2006
347	Strain WNV-1/Cyanocitta cristata /USA/06VER01244/2006	10787	KX547385.1	1047887435	Cyanocitta cristata	USA	2006
348	Strain WNV-1/Culex/USA/29000529/2000	10787	KX547386.1	1047887439	Culex	USA	2000
349	Strain WNV-1/Aedes sp./USA/06060024/2006	10787	KX547387.1	1047887443	Aedes sp.	USA	2006
350	Strain WNV-1/Culex/USA/10511407/2010	10786	KX547388.1	1047887447	Culex	USA	2010
351	Strain WNV-1/Culiseta sp./USA/12511128/2012	10787	KX547389.1	1047887451	Culiseta sp.	USA	2012
352	Strain WNV-1/Cyanocitta cristata /USA/04002596/2004	10788	KX547390.1	1047887455	Cyanocitta cristata	USA	2004
353	Strain WNV-1/Culex/USA/10140626/2010	10787	KX547391.1	1047887459	Culex	USA	2010
354	Strain WNV-1/Culex/USA/07141331/2007	10787	KX547392.1	1047887463	Culex	USA	2007
355	Strain WNV-1/Culex/USA/33020090/2002	10787	KX547393.1	1047887467	Culex	USA	2002
356	Strain WNV-1/Coquillettidia sp./USA/06510719/2006	10787	KX547394.1	1047887471	Coquillettidia sp.	USA	2006
357	Strain WNV-1/Culex/USA/36000299/2000	10787	KX547395.1	1047887475	Culex	USA	2000
358	Strain WNV-1/Culex/USA/39050214/2005	10787	KX547396.1	1047887479	Culex	USA	2005
359	Strain WNV-1/Corvus brachyrhynchos/USA/05002030/2005	10787	KX547397.1	1047887483	Corvus brachyrhynchos	USA	2005
360	Strain WNV-1/Corvus brachyrhynchos/USA/02003299/2002	10787	KX547398.1	1047887487	Corvus brachyrhynchos	USA	2002
361	Strain WNV-1/Culex/USA/07510794/2007	10787	KX547399.1	1047887491	Culex	USA	2007
362	Strain WNV-1/Passer domesticus/USA/06VER01551/2006	10787	KX547400.1	1047887495	Passer domesticus	USA	2006
363	Strain WNV-1/Culex/USA/08511312/2008	10787	KX547401.1	1047887499	Culex	USA	2008
364	Strain WNV-1/Culex/USA/38020294/2002	10787	KX547402.1	1047887503	Culex	USA	2002
365	Strain WNV-1/Corvus brachyrhynchos/USA/04000591/2004	10787	KX547403.1	1047887507	Corvus brachyrhynchos	USA	2004
366	Strain WNV-1/Corvus brachyrhynchos/USA/08VER00849/2008	10787	KX547404.1	1047887511	Corvus brachyrhynchos	USA	2008
367	Strain WNV-1/Corvus brachyrhynchos/USA/04000076/2003	10787	KX547405.1	1047887515	Corvus brachyrhynchos	USA	2003
368	Strain WNV-1/Culex/USA/09290562/2009	10787	KX547406.1	1047887519	Culex	USA	2009
369	Strain WNV-1/Cyanocitta cristata /USA/09VER00481/2009	10787	KX547407.1	1047887523	Cyanocitta cristata	USA	2009
370	Strain WNV-1/Culex/USA/39040164/2004	10787	KX547408.1	1047887527	Culex	USA	2004
371	Strain WNV-1/Corvus brachyrhynchos/USA/0303375/2003	10787	KX547409.1	1047887531	Corvus brachyrhynchos	USA	2003
372	Strain WNV-1/Culiseta sp./USA/12370427/2012	10787	KX547410.1	1047887535	Culiseta sp.	USA	2012
373	Strain WNV-1/Culex/USA/29030307/2003	10787	KX547411.1	1047887539	Culex	USA	2003
374	Strain WNV-1/Aedes sp./USA/11260239/2011	10787	KX547412.1	1047887543	Aedes sp.	USA	2011
375	Strain WNV-1/Corvus brachyrhynchos/USA/05001736/2005	10787	KX547413.1	1047887547	Corvus brachyrhynchos	USA	2005
376	Strain WNV-1/Culiseta sp./USA/37020270/2002	10787	KX547414.1	1047887551	Culiseta sp.	USA	2002
377	Strain WNV-1/Corvus brachyrhynchos/USA/04001924/2004	10787	KX547415.1	1047887555	Corvus brachyrhynchos	USA	2004
378	Strain WNV-1/Coquillettidia sp./USA/11330480/2011	10787	KX547416.1	1047887559	Coquillettidia sp.	USA	2011
379	Strain WNV-1/Culex/USA/11430281/2011	10787	KX547417.1	1047887563	Culex	USA	2011
380	Strain WNV-1/Aedes sp./USA/12440056/2012	10786	KX547418.1	1047887567	Aedes sp.	USA	2012
381	Strain WNV-1/Corvus brachyrhynchos/USA/07VER01162/2007	10787	KX547419.1	1047887571	Corvus brachyrhynchos	USA	2007
382	Strain WNV-1/Cyanocitta cristata /USA/06VER01134/2006	10787	KX547420.1	1047887575	Cyanocitta cristata	USA	2006
383	Strain WNV-1/Corvus brachyrhynchos/USA/02003030/2002	10787	KX547421.1	1047887579	Corvus brachyrhynchos	USA	2002
384	Strain WNV-1/Cyanocitta cristata /USA/03003382/2003	10787	KX547422.1	1047887583	Cyanocitta cristata	USA	2003
385	Strain WNV-1/Quiscalus quiscula/USA/04001671/2004	10787	KX547423.1	1047887587	Quiscalus quiscula	USA	2004
386	Strain WNV-1/Corvus brachyrhynchos/USA/07VER00826/2007	10787	KX547424.1	1047887591	Corvus brachyrhynchos	USA	2007
387	Strain WNV-1/Cyanocitta cristata /USA/09VER00538/2009	10787	KX547425.1	1047887595	Cyanocitta cristata	USA	2009
388	Strain WNV-1/Culex/USA/07330398/2007	10787	KX547426.1	1047887599	Culex	USA	2007
389	Strain WNV-1/Cyanocitta cristata /USA/04001142/2004	10787	KX547427.1	1047887603	Cyanocitta cristata	USA	2004
390	Strain WNV-1/Culiseta sp./USA/39020401/2002	10787	KX547428.1	1047887607	Culiseta sp.	USA	2002
391	Strain WNV-1/Anopheles sp./USA/36020403/2002	10787	KX547429.1	1047887611	Anopheles sp.	USA	2002
392	Strain WNV-1/Culiseta sp./USA/09330544/2009	10787	KX547430.1	1047887615	Culiseta sp.	USA	2009
393	Strain WNV-1/Culex/USA/06310057/2006	10787	KX547431.1	1047887619	Culex	USA	2006
394	Strain WNV-1/Coquillettidia sp./USA/06510971/2006	10787	KX547432.1	1047887623	Coquillettidia sp.	USA	2006
395	Strain WNV-1/Zenaida macroura/USA/06VER01631/2006	10787	KX547433.1	1047887627	Zenaida macroura	USA	2006
396	Strain WNV-1/Culex/USA/09430535/2009	10787	KX547434.1	1047887631	Culex	USA	2009
397	Strain WNV-1/Corvus brachyrhynchos/USA/06VER01444/2006	10787	KX547435.1	1047887635	Corvus brachyrhynchos	USA	2006
398	Strain WNV-1/Culex/USA/08141542/2008	10787	KX547436.1	1047887639	Culex	USA	2008
399	Strain WNV-1/Culex/USA/32030356/2003	10787	KX547437.1	1047887643	Culex	USA	2003
400	Strain WNV-1/Culex/USA/11330490/2011	10787	KX547438.1	1047887647	Culex	USA	2011
401	Strain WNV-1/Corvus brachyrhynchos/USA/03002066/2003	10787	KX547439.1	1047887651	Corvus brachyrhynchos	USA	2003
402	Strain WNV-1/Corvus brachyrhynchos/USA/08VER00882/2008	10787	KX547440.1	1047887655	Corvus brachyrhynchos	USA	2008
403	Strain WNV-1/Passer domesticus/USA/05VER01940/2005	10583	KX547441.1	1047887659	Passer domesticus	USA	2005
404	Strain WNV-1/Culex/USA/10590255/2010	10787	KX547442.1	1047887663	Culex	USA	2010
405	Strain WNV-1/Aedes sp./USA/12290643/2012	10786	KX547443.1	1047887667	Aedes sp.	USA	2012
406	Strain WNV-1/Culex/USA/33020130/2002	10787	KX547444.1	1047887671	Culex	USA	2002
407	Strain WNV-1/Culex/USA/14511283/2014	10786	KX547445.1	1047887675	Culex	USA	2014
408	Strain WNV-1/Corvus brachyrhynchos/USA/04000802/2004	10787	KX547446.1	1047887679	Corvus brachyrhynchos	USA	2004
409	Strain WNV-1/Corvus brachyrhynchos/USA/07VER01099/2007	10787	KX547447.1	1047887683	Corvus brachyrhynchos	USA	2007
410	Strain WNV-1/Corvus brachyrhynchos/USA/02003549/2002	10787	KX547448.1	1047887687	Corvus brachyrhynchos	USA	2002
411	Strain WNV-1/Culex/USA/11510646/2011	10787	KX547449.1	1047887691	Culex	USA	2011
412	Strain WNV-1/Culiseta sp./USA/15370470/2015	10787	KX547450.1	1047887695	Culiseta sp.	USA	2015
413	Strain WNV-1/Corvus brachyrhynchos/USA/06VER01528/2006	10787	KX547451.1	1047887699	Corvus brachyrhynchos	USA	2006
414	Strain WNV-1/Corvus brachyrhynchos/USA/07VER01063/2007	10787	KX547452.1	1047887703	Corvus brachyrhynchos	USA	2007
415	Strain WNV-1/Turdus migratorius/USA/08VER00794/2008	10787	KX547453.1	1047887707	Turdus migratorius	USA	2008
416	Strain WNV-1/Culex/USA/33040049/2004	10787	KX547454.1	1047887711	Culex	USA	2004
417	Strain WNV-1/Culex/USA/34030112/2003	10787	KX547455.1	1047887715	Culex	USA	2003
418	Strain WNV-1/Culex sp./USA/12060057/2012	10785	KX547456.1	1047887719	Culex sp.	USA	2012
419	Strain WNV-1/Cyanocitta cristata /USA/04000161/2003	10787	KX547458.1	1047887724	Cyanocitta cristata	USA	2003
420	Strain WNV-1/Corvus brachyrhynchos/USA/02003922/2002	10787	KX547459.1	1047887728	Corvus brachyrhynchos	USA	2002
421	Strain WNV-1/Aedes sp./USA/13260150/2013	10787	KX547460.1	1047887732	Aedes sp.	USA	2013
422	Strain WNV-1/Cardinalis cardinalis/USA/05001813/2005	10787	KX547461.1	1047887736	Cardinalis cardinalis	USA	2005
423	Strain WNV-1/Corvus brachyrhynchos/USA/04001207/2004	10787	KX547462.1	1047887740	Corvus brachyrhynchos	USA	2004
424	Strain WNV-1/Culex/USA/09511089/2009	10787	KX547463.1	1047887744	Culex	USA	2009
425	Strain WNV-1/Culex/USA/09590589/2009	10787	KX547464.1	1047887748	Culex	USA	2009
426	Strain WNV-1/Culex/USA/13590318/2013	10787	KX547465.1	1047887752	Culex	USA	2013
427	Strain WNV-1/Culiseta sp./USA/13330639/2013	10787	KX547467.1	1047887757	Culiseta sp.	USA	2013
428	Strain WNV-1/Culex/USA/33030375/2003	10787	KX547468.1	1047887761	Culex	USA	2003
429	Strain WNV-1/Sciurus carolinensis/USA/02003688/2002	10787	KX547469.1	1047887765	Sciurus carolinensis	USA	2002
430	Strain WNV-1/Corvus brachyrhynchos/USA/07VER01018/2007	10787	KX547470.1	1047887769	Corvus brachyrhynchos	USA	2007
431	Strain WNV-1/Aedes sp./USA/40050019/2005	10787	KX547471.1	1047887773	Aedes sp.	USA	2005
432	Strain WNV-1/Cyanocitta cristata /USA/06VER01624/2006	10787	KX547472.1	1047887777	Cyanocitta cristata	USA	2006
433	Strain WNV-1/Culex/USA/13141233/2013	10787	KX547473.1	1047887781	Culex	USA	2013
434	Strain WNV-1/Sciurus carolinensis/USA/02004138/2002	10787	KX547474.1	1047887785	Sciurus carolinensis	USA	2002
435	Strain WNV-1/Corvus brachyrhynchos/USA/06VER01250/2006	10787	KX547475.1	1047887789	Corvus brachyrhynchos	USA	2006
436	Strain WNV-1/Cyanocitta cristata /USA/08VER00851/2008	10787	KX547476.1	1047887793	Cyanocitta cristata	USA	2008
437	Strain WNV-1/Culex/USA/33040386/2004	10787	KX547477.1	1047887797	Culex	USA	2004
438	Strain WNV-1/Culex/USA/37010158/2001	10787	KX547478.1	1047887801	Culex	USA	2001
439	Strain WNV-1/Aedes sp./USA/38050412/2005	10787	KX547479.1	1047887805	Aedes sp.	USA	2005
440	Strain WNV-1/Culex/USA/39030127/2003	10787	KX547480.1	1047887809	Culex	USA	2003
441	Strain WNV-1/Cyanocitta cristata /USA/05002174/2005	10787	KX547481.1	1047887813	Cyanocitta cristata	USA	2005
442	Strain WNV-1/Culiseta sp./USA/13370456/2013	10787	KX547482.1	1047887817	Culiseta sp.	USA	2013
443	Strain WNV-1/Culex/USA/14290233/2014	10787	KX547483.1	1047887821	Culex	USA	2014
444	Strain WNV-1/Corvus ossifragus/USA/02004009/2002	10787	KX547484.1	1047887825	Corvus ossifragus	USA	2002
445	Strain WNV-1/Culex/USA/14430021/2014	10787	KX547485.1	1047887829	Culex	USA	2014
446	Strain WNV-1/Culex/USA/39050161/2005	10787	KX547486.1	1047887833	Culex	USA	2005
447	Strain WNV-1/Corvus brachyrhynchos/USA/04002879/2004	10787	KX547487.1	1047887837	Corvus brachyrhynchos	USA	2004
448	Strain WNV-1/Culex/USA/11511435/2011	10787	KX547488.1	1047887841	Culex	USA	2011
449	Strain WNV-1/Corvus brachyrhynchos/USA/04002168/2004	10787	KX547489.1	1047887845	Corvus brachyrhynchos	USA	2004
450	Strain WNV-1/Corvus brachyrhynchos/USA/02002444/2002	10787	KX547490.1	1047887849	Corvus brachyrhynchos	USA	2002
451	Strain WNV-1/Corvus brachyrhynchos/USA/07VER01208/2007	10787	KX547491.1	1047887853	Corvus brachyrhynchos	USA	2007
452	Strain WNV-1/Culex/USA/40020274/2002	10787	KX547492.1	1047887857	Culex	USA	2002
453	Strain WNV-1/Corvus brachyrhynchos/USA/04002921/2004	10787	KX547493.1	1047887861	Corvus brachyrhynchos	USA	2004
454	Strain WNV-1/Corvus brachyrhynchos/USA/10VER00204/2010	10784	KX547494.1	1047887865	Corvus brachyrhynchos	USA	2010
455	Strain WNV-1/Culex/USA/11590228/2011	10787	KX547495.1	1047887869	Culex	USA	2011
456	Strain WNV-1/Corvus brachyrhynchos/USA/07VER00960/2007	10787	KX547496.1	1047887873	Corvus brachyrhynchos	USA	2007
457	Strain WNV-1/Culex/USA/12330451/2012	10786	KX547497.1	1047887877	Culex	USA	2012
458	Strain WNV-1/Corvus brachyrhynchos/USA/09VER0478/2009	10787	KX547498.1	1047887881	Corvus brachyrhynchos	USA	2009
459	Strain WNV-1/Corvus brachyrhynchos/USA/04002115/2004	10787	KX547499.1	1047887885	Corvus brachyrhynchos	USA	2004
460	Strain WNV-1/Corvus brachyrhynchos/USA/07VER01187/2007	10787	KX547500.1	1047887889	Corvus brachyrhynchos	USA	2007
461	Strain WNV-1/Corvus brachyrhynchos/USA/04002721/2004	10787	KX547501.1	1047887893	Corvus brachyrhynchos	USA	2004
462	Strain WNV-1/Culex/USA/06511315/2006	10787	KX547502.1	1047887897	Culex	USA	2006
463	Strain WNV-1/Culex/USA/34020089/2002	10787	KX547503.1	1047887901	Culex	USA	2002
464	Strain WNV-1/Culex/USA/08430524/2008	10787	KX547504.1	1047887905	Culex	USA	2008
465	Strain WNV-1/Culex/USA/39020380/2002	10787	KX547505.1	1047887909	Culex	USA	2002
466	Strain WNV-1/Corvus brachyrhynchos/USA/02003205/2002	10787	KX547506.1	1047887913	Corvus brachyrhynchos	USA	2002
467	Strain WNV-1/Coquillettidia sp./USA/11330520/2011	10787	KX547507.1	1047887917	Coquillettidia sp.	USA	2011
468	Strain WNV-1/Corvus brachyrhynchos/USA/04002203/2005	10787	KX547508.1	1047887921	Corvus brachyrhynchos	USA	2005
469	Strain WNV-1/Culex/USA/33020484/2002	10787	KX547509.1	1047887925	Culex	USA	2002
470	Strain WNV-1/Culex/USA/07290450/2007	10787	KX547510.1	1047887929	Culex	USA	2007
471	Strain WNV-1/Accipiter gentilis/USA/06VER01592/2006	10787	KX547511.1	1047887933	Accipiter gentilis	USA	2006
472	Strain WNV-1/Corvus brachyrhynchos/USA/04002084/2005	10787	KX547512.1	1047887937	Corvus brachyrhynchos	USA	2005
473	Strain WNV-1/Culex/USA/38050360/2005	10787	KX547513.1	1047887941	Culex	USA	2005
474	Strain WNV-1/Culiseta sp./USA/13370701/2013	10787	KX547514.1	1047887945	Culiseta sp.	USA	2013
475	Strain WNV-1/Corvus brachyrhynchos/USA/09VER0458/2009	10787	KX547515.1	1047887949	Corvus brachyrhynchos	USA	2009
476	Strain WNV-1/Corvus brachyrhynchos/USA/07VER01126/2007	10787	KX547516.1	1047887953	Corvus brachyrhynchos	USA	2007
477	Strain WNV-1/Corvus brachyrhynchos/USA/09VER0519/2009	10784	KX547517.1	1047887957	Corvus brachyrhynchos	USA	2009
478	Strain WNV-1/Corvus brachyrhynchos/USA/09VER00460/2009	10784	KX547518.1	1047887961	Corvus brachyrhynchos	USA	2009
479	Strain WNV-1/Culex/USA/36000356/2000	10787	KX547519.1	1047887965	Culex	USA	2000
480	Strain WNV-1/Culex/USA/12590244/2012	10787	KX547520.1	1047887969	Culex	USA	2012
481	Strain WNV-1/Corvus brachyrhynchos/USA/05001939/2005	10787	KX547521.1	1047887973	Corvus brachyrhynchos	USA	2005
482	Strain WNV-1/Corvus ossifragus/USA/09VER00411/2009	10787	KX547522.1	1047887977	Corvus ossifragus	USA	2009
483	Strain WNV-1/Corvus brachyrhynchos/USA/04000820/2005	10787	KX547523.1	1047887981	Corvus brachyrhynchos	USA	2005
484	Strain WNV-1/Culex/USA/13590360/2013	10787	KX547524.1	1047887985	Culex	USA	2013
485	Strain WNV-1/Corvus brachyrhynchos/USA/02003663/2002	10787	KX547525.1	1047887989	Corvus brachyrhynchos	USA	2002
486	Strain WNV-1/Culex/USA/40030058/2003	10787	KX547526.1	1047887993	Culex	USA	2003
487	Strain WNV-1/Equus caballus/USA/020A0011/2002	10787	KX547527.1	1047887997	Equus caballus	USA	2002
488	Strain WNV-1/Cyanocitta cristata /USA/07VER01227/2007	10787	KX547528.1	1047888001	Cyanocitta cristata	USA	2007
489	Strain WNV-1/Culex/USA/11330563/2011	10787	KX547529.1	1047888005	Culex	USA	2011
490	Strain WNV-1/Passer domesticus/USA/05002480/2005	10787	KX547530.1	1047888009	Passer domesticus	USA	2005
491	Strain WNV-1/Culex/USA/34030043/2003	10787	KX547531.1	1047888013	Culex	USA	2003
492	Strain WNV-1/Cyanocitta cristata /USA/05001754/2005	10787	KX547532.1	1047888017	Cyanocitta cristata	USA	2005
493	Strain WNV-1/Corvus brachyrhynchos/USA/04000630/2004	10787	KX547533.1	1047888021	Corvus brachyrhynchos	USA	2004
494	Strain WNV-1/Cyanocitta cristata /USA/07VER01184/2007	10787	KX547535.1	1047888029	Cyanocitta cristata	USA	2007
495	Strain WNV-1/Corvus brachyrhynchos/USA/04000686/2004	10787	KX547536.1	1047888033	Corvus brachyrhynchos	USA	2004
496	Strain WNV-1/Culex/USA/11511617/2011	10787	KX547537.1	1047888037	Culex	USA	2011
497	Strain WNV-1/Culex/USA/34010014/2001	10787	KX547538.1	1047888041	Culex	USA	2001
498	Strain WNV-1/Corvus brachyrhynchos/USA/07VER001227/2007	10787	KX547539.1	1047888045	Corvus brachyrhynchos	USA	2007
499	Strain WNV-1/Culiseta sp./USA/12330516/2012	10787	KX547540.1	1047888049	Culiseta sp.	USA	2012
500	Strain WNV-1/Culex/USA/09290476/2009	10787	KX547541.1	1047888053	Culex	USA	2009
501	Strain WNV-1/Corvus brachyrhynchos/USA/04000758/2004	10787	KX547542.1	1047888057	Corvus brachyrhynchos	USA	2004
502	Strain WNV-1/Culex/USA/07590350/2007	10787	KX547543.1	1047888061	Culex	USA	2007
503	Strain WNV-1/Accipiter striatus/USA/09VER00446/2009	10787	KX547544.1	1047888065	Accipiter striatus	USA	2009
504	Strain WNV-1/Corvus brachyrhynchos/USA/07VER01310/2007	10781	KX547545.1	1047888069	Corvus brachyrhynchos	USA	2007
505	Strain WNV-1/Corvus brachyrhynchos/USA/06VER01758/2006	10787	KX547546.1	1047888073	Corvus brachyrhynchos	USA	2006
506	Strain WNV-1/Culiseta sp./USA/12330496/2012	10787	KX547547.1	1047888077	Culiseta sp.	USA	2012
507	Strain WNV-1/Culiseta sp./USA/14370649/2014	10786	KX547548.1	1047888081	Culiseta sp.	USA	2014
508	Strain WNV-1/Corvus brachyrhynchos/USA/0303362/2003	10787	KX547549.1	1047888085	Corvus brachyrhynchos	USA	2003
509	Strain WNV-1/Culiseta sp./USA/36030394/2003	10787	KX547550.1	1047888089	Culiseta sp.	USA	2003
510	Strain WNV-1/Culiseta sp./USA/13330664/2013	10787	KX547551.1	1047888093	Culiseta sp.	USA	2013
511	Strain WNV-1/Cyanocitta cristata /USA/10VER00219/2010	10787	KX547552.1	1047888097	Cyanocitta cristata	USA	2010
512	Strain WNV-1/Cyanocitta cristata /USA/06VER01768/2006	10787	KX547553.1	1047888101	Cyanocitta cristata	USA	2006
513	Strain WNV-1/Turdus migratorius/USA/02003847/2002	10787	KX547554.1	1047888105	Turdus migratorius	USA	2002
514	Strain WNV-1/Culex/USA/12350098/2012	10787	KX547555.1	1047888109	Culex	USA	2012
515	Strain WNV-1/Culiseta sp./USA/12370596/2012	10787	KX547556.1	1047888113	Culiseta sp.	USA	2012
516	Strain WNV-1/Cyanocitta cristata /USA/09VER0543/2009	10787	KX547557.1	1047888117	Cyanocitta cristata	USA	2009
517	Strain WNV-1/Culex/USA/08290350/2008	10787	KX547558.1	1047888121	Culex	USA	2008
518	Strain WNV-1/Culex/USA/12290787/2012	10786	KX547559.1	1047888125	Culex	USA	2012
519	Strain WNV-1/Carduelis tristis/USA/04002351/2005	10787	KX547560.1	1047888129	Carduelis tristis	USA	2005
520	Strain WNV-1/Corvus brachyrhynchos/USA/09VER00490/2009	10781	KX547561.1	1047888133	Corvus brachyrhynchos	USA	2009
521	Strain WNV-1/Culex/USA/1141354/2010	10787	KX547562.1	1047888137	Culex	USA	2010
522	Strain WNV-1/Culex/USA/06590371/2006	10787	KX547563.1	1047888141	Culex	USA	2006
523	Strain WNV-1/Corvus brachyrhynchos/USA/02002940/2002	10787	KX547564.1	1047888145	Corvus brachyrhynchos	USA	2002
524	Strain WNV-1/Culiseta sp./USA/13330653/2013	10787	KX547565.1	1047888149	Culiseta sp.	USA	2013
525	Strain WNV-1/Culex/USA/30020260/2002	10787	KX547566.1	1047888153	Culex	USA	2002
526	Strain WNV-1/Corvus brachyrhynchos/USA/06VER01622/2006	10787	KX547567.1	1047888157	Corvus brachyrhynchos	USA	2006
527	Strain WNV-1/Corvus brachyrhynchos/USA/10VER00181/2010	10787	KX547568.1	1047888161	Corvus brachyrhynchos	USA	2010
528	Strain WNV-1/Corvus brachyrhynchos/USA/06VER01431/2006	10787	KX547569.1	1047888165	Corvus brachyrhynchos	USA	2006
529	Strain WNV-1/Cyanocitta cristata /USA/05002442/2005	10787	KX547570.1	1047888169	Cyanocitta cristata	USA	2005
530	Strain WNV-1/Corvus brachyrhynchos/USA/05002243/2005	10788	KX547571.1	1047888173	Corvus brachyrhynchos	USA	2005
531	Strain WNV-1/Culex/USA/10290128/2010	10787	KX547572.1	1047888177	Culex	USA	2010
532	Strain WNV-1/Culex/USA/35030523/2003	10787	KX547573.1	1047888181	Culex	USA	2003
533	Strain WNV-1/Culex/USA/12510357/2012	10787	KX547574.1	1047888185	Culex	USA	2012
534	Strain WNV-1/Culex/USA/12510121/2012	10787	KX547575.1	1047888189	Culex	USA	2012
535	Strain WNV-1/Culiseta sp./USA/11330675/2011	10787	KX547576.1	1047888193	Culiseta sp.	USA	2011
536	Strain WNV-1/Corvus brachyrhynchos/USA/04001515/2004	10787	KX547577.1	1047888197	Corvus brachyrhynchos	USA	2004
537	Strain WNV-1/Cyanocitta cristata /USA/05002661/2005	10787	KX547578.1	1047888201	Cyanocitta cristata	USA	2005
538	Strain WNV-1/Aedes sp./USA/12290389/2012	10787	KX547579.1	1047888205	Aedes sp.	USA	2012
539	Strain WNV-1/Corvus brachyrhynchos/USA/08VER00838/2008	10787	KX547580.1	1047888209	Corvus brachyrhynchos	USA	2008
540	Strain WNV-1/Culex/USA/32030443/2003	10787	KX547581.1	1047888213	Culex	USA	2003
541	Strain WNV-1/Culex/USA/10430041/2010	10787	KX547582.1	1047888217	Culex	USA	2010
542	Strain WNV-1/Corvus brachyrhynchos/USA/04000729/2004	10787	KX547583.1	1047888221	Corvus brachyrhynchos	USA	2004
543	Strain WNV-1/Corvus brachyrhynchos/USA/02002451/2002	10787	KX547584.1	1047888222	Corvus brachyrhynchos	USA	2002
544	Strain WNV-1/Corvus brachyrhynchos/USA/09VER00457/2009	10787	KX547585.1	1047888226	Corvus brachyrhynchos	USA	2009
545	Strain WNV-1/Culex/USA/39020322/2002	10787	KX547586.1	1047888230	Culex	USA	2002
546	Strain WNV-1/Turdus migratorius/USA/06VER01218/2006	10787	KX547587.1	1047888234	Turdus migratorius	USA	2006
547	Strain WNV-1/Turdus migratorius/USA/04002633/2004	10787	KX547588.1	1047888238	Turdus migratorius	USA	2004
548	Strain WNV-1/Cyanocitta cristata /USA/07VER01195/2007	10787	KX547589.1	1047888242	Cyanocitta cristata	USA	2007
549	Strain WNV-1/Carpodacus mexicanus/USA/04002738/2004	10787	KX547590.1	1047888246	Carpodacus mexicanus	USA	2004
550	Strain WNV-1/Cyanocitta cristata /USA/04002666/2004	10787	KX547591.1	1047888250	Cyanocitta cristata	USA	2004
551	Strain WNV-1/Culex/USA/38030077/2003	10787	KX547592.1	1047888254	Culex	USA	2003
552	Strain WNV-1/Cyanocitta cristata /USA/03003243/2003	10787	KX547593.1	1047888258	Cyanocitta cristata	USA	2003
553	Strain WNV-1/Aedes sp./USA/13590333/2013	10787	KX547594.1	1047888262	Aedes sp.	USA	2013
554	Strain WNV-1/Corvus brachyrhynchos/USA/07VER00062/2007	10787	KX547595.1	1047888266	Corvus brachyrhynchos	USA	2007
555	Strain WNV-1/Quiscalus quiscula/USA/05001917/2005	10787	KX547596.1	1047888270	Quiscalus quiscula	USA	2005
556	Strain WNV-1/Cyanocitta cristata /USA/04002726/2004	10787	KX547597.1	1047888274	Cyanocitta cristata	USA	2004
557	Strain WNV-1/Corvus brachyrhynchos/USA/09VER0463/2009	10787	KX547598.1	1047888278	Corvus brachyrhynchos	USA	2009
558	Strain WNV-1/Culex/USA/40050264/2005	10787	KX547599.1	1047888282	Culex	USA	2005
559	Strain WNV-1/Corvus brachyrhynchos/USA/10VER00203/2010	10787	KX547600.1	1047888286	Corvus brachyrhynchos	USA	2010
560	Strain WNV-1/Aedes sp./USA/10290275/2010	10787	KX547601.1	1047888290	Aedes sp.	USA	2010
561	Strain WNV-1/Culex/USA/36000384/2000	10787	KX547602.1	1047888294	Culex	USA	2000
562	Strain WNV-1/Corvus brachyrhynchos/USA/02003698/2002	10787	KX547603.1	1047888298	Corvus brachyrhynchos	USA	2002
563	Strain WNV-1/Culex/USA/13140109/2013	10787	KX547604.1	1047888302	Culex	USA	2013
564	Strain WNV-1/Corvus brachyrhynchos/USA/04001448/2004	10787	KX547605.1	1047888306	Corvus brachyrhynchos	USA	2004
565	Strain WNV-1/Culex/USA/08430248/2008	10788	KX547606.1	1047888310	Culex	USA	2008
566	Strain WNV-1/Culex/USA/06141356/2006	10787	KX547607.1	1047888314	Culex	USA	2006
567	Strain WNV-1/Culex/USA/09141430/2009	10787	KX547608.1	1047888318	Culex	USA	2009
568	Strain WNV-1/Sciurus carolinensis/USA/03002870/2003	10787	KX547609.1	1047888322	Sciurus carolinensis	USA	2003
569	Strain WNV-1/Culex/USA/33040384/2004	10787	KX547610.1	1047888326	Culex	USA	2004
570	Strain WNV-1/Corvus brachyrhynchos/USA/09VER00439/2009	10787	KX547611.1	1047888330	Corvus brachyrhynchos	USA	2009
571	Strain WNV-1/Culex/USA/12510875/2012	10787	KX547612.1	1047888334	Culex	USA	2012
572	Strain WNV-1/Culiseta sp./USA/36030179/2003	10787	KX547613.1	1047888338	Culiseta sp.	USA	2003
573	Strain WNV-1/Culex/USA/29050196/2005	10788	KX547614.1	1047888342	Culex	USA	2005
574	Strain WNV-1/Corvus brachyrhynchos/USA/06VER01227/2006	10787	KX547615.1	1047888346	Corvus brachyrhynchos	USA	2006
575	Strain WNV-1/Corvus brachyrhynchos/USA/07VER01315/2007	10787	KX547616.1	1047888350	Corvus brachyrhynchos	USA	2007
576	Strain WNV-1/Culex/USA/37030146/2003	10787	KX547617.1	1047888354	Culex	USA	2003
577	Strain WNV-1/Corvus brachyrhynchos/USA/0303357/2003	10787	KX547618.1	1047888358	Corvus brachyrhynchos	USA	2003
578	Strain WNV-1/Culiseta sp./USA/33020408/2002	10787	KX547619.1	1047888362	Culiseta sp.	USA	2002
579	Strain WNV-1/Corvus brachyrhynchos/USA/02003322/2002	10787	KX547620.1	1047888366	Corvus brachyrhynchos	USA	2002
580	Strain WNV-1/Cyanocitta cristata /USA/04002851/2004	10787	KX547621.1	1047888370	Cyanocitta cristata	USA	2004
581	Isolate 341/2010	11050	KY594040.1	1175553664	Unknown	Unknown	2010
582	Strain WNV_Cy2016	10982	MF797870.1	1242731552	Unknown	Unknown	-
583	strain: Zmq16m11	11050	LC318700.1	1354071666	Unknown	Unknown	-
584	Strain Blood donor 1/Austria/2015 (BD1/15)	10990	MF984337.1	1356636437	Unknown	Austria	2015
585	Strain Blood donor 2/Austria/2015 (BD2/15)	10836	MF984338.1	1356636439	Unknown	Austria	2015
586	Strain Blood donor 3/Austria/2015 (BD3/15)	10831	MF984339.1	1356636441	Unknown	Austria	2015
587	Strain Blood donor 4/Austria/2015 (BD4/15)	10831	MF984340.1	1356636443	Unknown	Austria	2015
588	Strain Blood donor Blood donor 5/Austria/2015 (BD5/15)	10658	MF984341.1	1356636445	Unknown	Austria	2015
589	Strain Patient 1/Austria/2015 (Pa1/15)	10831	MF984342.1	1356636447	Unknown	Austria	2015
590	Strain Patient 2/Austria/2015 (Pa2/15)	11013	MF984343.1	1356636449	Unknown	Austria	2015
591	Strain Goshawk/Austria/2015 (Bi1/15)	11024	MF984344.1	1356636451	Unknown	Austria	2015
592	Strain Falcon/Austria/2015 (Bi2/15)	11013	MF984345.1	1356636453	Unknown	Austria	2015
593	Strain Blood donor 1/Austria/2016 (BD1/16)	10829	MF984346.1	1356636455	Unknown	Austria	2016
594	Strain Blood donor 2/Austria/2016 (BD2/16)	10991	MF984347.1	1356636457	Unknown	Austria	2016
595	Strain Blood donor 3/Austria/2016 (BD3/16)	10832	MF984348.1	1356636459	Unknown	Austria	2016
596	Strain Horse 1/Austria/2016 (Ho1/16)	10720	MF984349.1	1356636461	Unknown	Austria	2016
597	Strain Horse 2/Austria/2016 (Ho2/16)	10979	MF984350.1	1356636463	Unknown	Austria	2016
598	Strain Cx. pipiens 1/Austria/2016 (Cx1/16)	10980	MF984351.1	1356636465	Unknown	Austria	2016
599	Strain Cx. pipiens 2/Austria/2016 (Cx2/16)	10800	MF984352.1	1356636467	Unknown	Austria	2016
600	Strain 486.B/2014/Velky Biel/SVK	11025	MH244510.1	1401669198	Unknown	Slovakia	2014
601	Strain 291.B/2013/Velky Biel/SVK	11026	MH244511.1	1401669200	Unknown	Slovakia	2013
602	Strain 286.B/2013/Velky Biel/SVK	11013	MH244512.1	1401669202	Unknown	Slovakia	2013
603	Strain 200.B/2013/Secovce/SVK	11012	MH244513.1	1401669204	Unknown	Slovakia	2013

## Sheet: Supplementary table 2
Supplementary Table 2 : Greek collection of WNV accessions
I/N	Isolate/Strain	Nucleotide length	Accession number	GI number	Vector	Location/Country	Year
1	Isolate Nea Santa-Greece-2010	11028	HQ537483.1	332015818	Unknown	Nea Santa/Greece	2010
2	Strain Greece/2012/Kavala/39.1	11000	KF179639.1	550822489	Unknown	Kavala/Greece	2012
3	Strain Greece/2013/C105	10998	KJ577738.1	638916903	Unknown	C105/Greece	2013
4	Strain Greece/2013/C147	11003	KJ577739.1	638916905	Unknown	C147/Greece	2013
5	Strain Greece/2013/Kavala_1, genome	11011	KJ883342.1	764696863	Unknown	Kavala/Greece	2013
6	Strain Greece/2013/Xanthi_1	11002	KJ883343.1	764696865	Unknown	Xanthi/Greece	2013
7	Strain Greece/2013/Xanthi_2	11003	KJ883344.1	764696867	Unknown	Xanthi/Greece	2013
8	Strain Greece/2013/Xanthi_3	11008	KJ883345.1	764696869	Unknown	Xanthi/Greece	2013
9	Strain Greece/2013/Thessaloniki_4	11000	KJ883346.1	764696871	Unknown	Thessaloniki/Greece	2013
10	Strain Greece/2013/Serres_1	11013	KJ883347.1	764696873	Unknown	Serres/Greece	2013
11	Strain Greece/2013/Kavala_2	11002	KJ883348.1	764696875	Unknown	Kavala/Greece	2013
12	Strain Greece/2013/Xanthi_5	10967	KJ883349.1	764696877	Unknown	Xanthi/Greece	2013
13	Strain Greece/2013/Thessaloniki_3	11013	KJ883350.1	764696879	Unknown	Thessaloniki/Greece	2013

## Sheet: Supplementary table 3
Supplementary Table 3 : Collection of Flaviviridae accessions
I/N	Flavivarus	Isolate/Strain	Nucleotide length	Accession number	GI number	Location/Country	Year
1	ZIKV	Isolate FSS13025	10807	MH158236.1	1386872119	Cambodia	2010
2	ZIKV	Isolate PRVABC59	10675	MK713748.1	984874581	Puerto Rico	2015
3	DENV-1	Isolate DENV-1/VG/BID-V2937/1985	10690	GQ868601.1	259496232	British Virgin Islands	1985
4	DENV-1	Isolate DENV-1/MX/BID-V8195/2012	10480	KJ189368.1	582052500	Mexico	2012
5	DENV-2	Isolate DENV-2/BF/BID-V3502/1986	10657	GU131843.1	263612312	Burkina Faso	1986
6	DENV-2	Isolate DENV-2/MX/BID-V8199/2011	10481	KJ189370.1	582052504	Mexico	2011
7	DENV-3	Isolate DENV-3/CK/BID-V2972/1991	10663	FJ898455.1	228541929	Cook Islands	1991
8	DENV-3	Isolate DENV-3/VE/BID-V2971/2007	10664	FJ898474.1	228542630	Venezuela	2007
9	Chikungunya	Isolate CV_KX262987.1/THA/SVO-451-96/1996	11671	KX262987.1	1032899586	Thailand	1996
10	Chikungunya	Isolate CV_KX702402.1/Haiti-2/2014	12037	KX702402.1	1057445806	Haiti	2014
11	O'nyong-nyong virus	Reference genomic sequence	11835	NC_001512.1	9627007	-	-
12	Semliki forest virus	Reference genomic sequence	11442	NC_003215.1	16767845	-	-
13	Powassan virus	Reference genomic sequence	10839	NC_003687.1	20260779	-	-
14	Saint Louis encephalitis virus	Reference genomic sequence	10940	NC_007580.2	123205971	-	-
15	Yellow fever virus	WHO reference yellow fever 17D vaccine strain	10862	FJ654700.1	224381557	China	-
